# Supplementary material for: CGG Repeat Expansion, and Elevated Fmr1 Transcription and Mitochondrial Copy Number in a New Fragile X PM Mouse Embryonic Stem Cell Model
Source: Front Cell Dev Biol. 2020 Jun 30;8:482. doi: 10.3389/fcell.2020.00482 (PMC7338602; doi:10.3389/fcell.2020.00482)
Supplement: Supplementary file 1 [file Data_Sheet_1.zip]

Archive with 3 entries (2 files):
- Data Sheet 1/__MACOSX/
- Data Sheet 1/__MACOSX/._data sheet 1.pdf
- Data Sheet 1/data sheet 1.pdf
